# Supplementary material for: Dynamic changes in postpartum autonomic nervous system in normal mice: a pilot study
Source: PeerJ. 2026 May 18;14:e21142. doi: 10.7717/peerj.21142 (PMC13192457; doi:10.7717/peerj.21142)
Supplement: Supplemental Information 1 [file peerj-14-21142-s001.xlsx]

## Sheet: Sheet1
	Basic information													pregnancy					parturition					postpartum
	ID	condition	classify	Birth date	Sart time of parturition	End time of parturition	Total time during parturition	Number of pups born	Number of pups died at born	Number of pups raised	Number of pups infanticided	Infanticide day	1-h ECG data from 1 h before the delivery of the first pup	Total Included Beats	Average RR (ms)	SDRR (ms)	Average Rate (BPM)	RMSSD (ms)	Total Included Beats	Average RR (ms)	SDRR (ms)	Average Rate (BPM)	RMSSD (ms)	Total Included Beats	Average RR (ms)	SDRR (ms)	Average Rate (BPM)	RMSSD (ms)
	1	nomal	Normal	GD18	23:12:20	01:02:58	01:50:38	10	0	4			22:12:20	35045	100.6	5.404	597.9	1.795	33011	106.6	6.036	564.5	2.165	28661	113	13.13	538.4	4.771
	2	nomal	Normal	GD18	23:23:55	00:13:53	00:49:58	7	0	4			22:23:55	37537	90.14	2.144	666	1.289	34825	100.1	5.891	601.6	1.568	32977	104.5	11.09	581	4.016
	3	nomal	Normal	GD18	00:37:39	03:45:13	03:07:34	11	2	4			23:37:39	38055	93.28	2.333	643.6	2.021	24745	105.8	5.164	568.3	1.759	39325	88.75	5.822	678.8	3.359
	4	nomal	Normal	GD18	03:20:44	04:42:30	01:21:46	10	0	4			02:20:44	36786	91.89	3.966	654.1	1.209	32003	110.2	7.564	547.3	1.25	35594	93.44	9.829	648.7	2.655
	5	abnomal	Dystocia	GD18	15:40:44	15:42:20	00:01:36	1	7	0			14:40:20	35803	97.14	4.912	619.3	1.411	37278	95.32	6.412	632.3	1.415	31978	109.9	4.052	546.6	1.281
	6	abnomal	Neglect	GD18	22:13:12	00:04:42	01:51:30	8	0	0			21:13:12	39383	88.96	4.371	676	1.022	37979	93.09	2.148	644.8	0.9716	38077	92.22	5.137	652.6	1.315
	7	abnomal	Infanticide	GD19	13:31:50	14:54:50	01:23:00	6	0	3	1	PD13	12:31:50	39062	90.22	2.394	665.5	1.197	39449	90.51	1.895	663.2	1.211	37072	96.44	4.794	623.6	1.221
	8	abnomal	Dystocia	GD21	17:32:02	18:52:32	01:20:30	9	9	0			16:32:02	39058	89.86	2.008	668	1.096	39692	89.23	2.459	672.9	1.038	40111	88.14	4.152	682.2	1.373
	9	abnomal	Infanticide	GD18	22:44:37	23:44:03	00:59:26	8	0	3	1	PD1	22:14:37	34305	98.06	4.265	613.1	1.941	35242	97.97	4.271	613.6	1.937	29147	100.7	5.612	597.6	3.332
	10	nomal	Normal	GD18	20:07:02	21:24:50	01:17:48	8	0	4			19:07:02	35474	99.5	6.322	605.5	1.42	35423	99.35	6.281	606.3	1.359	33318	106.4	11.58	570.6	5.079
